# Supplementary material for: Consistency in the Assessment of Dried Blood Spot Specimen Size and Quality in U.K. Newborn Screening Laboratories
Source: Int J Neonatal Screen. 2024 Sep 5;10(3):60. doi: 10.3390/ijns10030060 (PMC11417764; doi:10.3390/ijns10030060)
Supplement: Supplementary file 1 [file IJNS-10-00060-s001.zip]

Archive with 1 entries (1 files):
- IJNS-3146113-supplementary.pdf
